# Supplementary material for: Inhibition mechanism of SARS-CoV-2 main protease by ebselen and its derivatives
Source: Nat Commun. 2021 May 24;12:3061. doi: 10.1038/s41467-021-23313-7 (PMC8144557; doi:10.1038/s41467-021-23313-7)
Supplement: Supplementary file 4 — Source Data [file 41467_2021_23313_MOESM4_ESM.xlsx]

## Sheet:  Fig. 1a
	Ebselen
		Triton X-100 Concentration	inhibitor Concentration (μM)	inhibition					Triton X-100 Concentration	inhibitor Concentration (μM)	inhibition
		0% (v/v)	16	0.996876	1.01369	1.00331			0.01% (v/v)	16	0.997024	1.00034	0.99473
			8	1.00005	1.00684	1.001				8	0.990931	0.993963	0.989787
			4	0.998487	1.00109	0.995895				4	0.988394	0.994683	0.989479
			2	0.788405	0.895778	0.807718				2	0.917074	0.940375	0.760254
			1	0.668365	0.711299	0.738366				1	0.701765	0.645663	0.678348
			0.5	0.321516	0.440115	0.462005				0.5	0.399563	0.43446	0.296395
			0.25	0.109927	0.233943	0.0479155				0.25	0.272218	0.163496	0.139355
			0.125	0.214932	-0.0128158	0.0346425				0.125	0.149165	-0.025321	0.102529
			0.0625	0.103677	0.135753	-0.0116583				0.0625	-0.0100528	0.0184285	-0.355708	Dropped
			0.03125	-0.0465672	0.0473951	0.0253525				0.03125	0.140014	0.0690469	0.0296885
			0.015625	-0.0528035	0.0552116	0.0428518				0.015625	0.0266732	-0.0560908	-0.126266
							MEAN	SD						MEAN	SD
			IC50 (μM)	0.7734	0.636	0.6009	0.6701	0.0911656		IC50 (μM)	0.6419	0.6311	0.7296	0.667533	0.0540219

## Sheet:  Fig. 1b
	MR6-7-2
		Triton X-100 Concentration	inhibitor Concentration (μM)	inhibition					Triton X-100 Concentration	inhibitor Concentration (μM)	inhibition
		0% (v/v)	20	1.0428	1.03745	1.03066			0.01% (v/v)	20	1.00943	1.00719	1.01108
			10	1.04202	1.03155	1.01921				10	1.00959	1.0114	1.01154
			5	1.03269	1.03673	1.0269				5	1.00794	1.00704	1.00995
			2.5	1.03712	1.02785	1.02996				2.5	1.01261	1.00977	1.01038
			1.25	1.01412	1.0516	1.03025				1.25	0.929303	0.992297	0.906402
			0.625	0.871707	0.756358	0.620712				0.625	0.481022	0.51211	0.544675
			0.3125	0.545811	0.525181	0.357091				0.3125	0.218923	0.292427	0.309648
			0.15625	0.196508	-0.145724	-0.159879				0.15625	0.134296	0.207834	0.276021
			0.078125	0.00523786	0.140868	0.195869				0.078125	-0.131449	-0.054931	0.119452
			0.039063	-0.177351	-0.295112	-0.189408				0.039063	-0.0199343	-0.137984	0.0377434
			0.019531	0.0342972	0.178762	N/A				0.019531	-0.18497	-0.102494	N/A
			0.009766	-0.162269	0.0559505	-0.0309673				0.009766	-0.0852162	-0.159713	-0.119512
			0.004883	-0.172349	0.0838174	0.10397				0.004883	-0.0344857	0.0980689	0.00084001

## Sheet:  Fig. 1c
	MR6-17-1
		Triton X-100 Concentration	inhibitor Concentration (μM)	inhibition					Triton X-100 Concentration	inhibitor Concentration (μM)	inhibition
		0% (v/v)	20	N/A	1.06914	1.02154			0.01% (v/v)	20	1.04928	1.04928	1.0496
			10	N/A	1.04351	1.02051				10	1.05273	1.05117	1.04807
			5	N/A	1.0431	1.03455				5	1.04006	1.04347	1.04969
			2.5	N/A	0.985735	1.09756				2.5	0.99413	1.04053	1.04768
			1.25	N/A	0.816226	0.799989				1.25	0.710623	0.64999	0.660518
			0.625	N/A	0.492664	0.409279				0.625	0.276049	0.254555	0.307577
			0.3125	N/A	0.0591357	-0.0110827				0.3125	0.0595564	0.274863	0.347568
			0.15625	N/A	0.108448	0.081006				0.15625	-0.0902804	0.0981666	-0.0239429
			0.078125	N/A	0.0535561	N/A				0.078125	-0.0847267	N/A	-0.0450727
			0.039063	N/A	-0.11886	-0.107397				0.039063	-0.271297	N/A	-0.297674
			0.019531	N/A	-0.132098	-0.136483				0.019531	N/A	-0.310318	-0.136483
			0.009766	N/A	-0.0889827	0.0733518				0.009766	-0.256649	N/A	-0.355208
			0.004883	N/A	-0.0434745	N/A				0.004883	-0.108726	-0.110556	-0.13407

## Sheet:  Fig. 1d
	MR6-18-4
		Triton X-100 Concentration	inhibitor Concentration (μM)	inhibition					Triton X-100 Concentration	inhibitor Concentration (μM)	inhibition
		0% (v/v)	20	1.07243	1.05391	1.03665			0.01% (v/v)	20	1.0674	1.07341	1.05735
			10	1.08003	1.0629	1.03103				10	1.05725	1.05892	1.05148
			5	1.06454	1.05765	1.05729				5	1.09611	1.07988	1.07048
			2.5	1.04303	1.04488	1.05988				2.5	1.08225	1.07994	1.07322
			1.25	1.02839	1.02577	1.01601				1.25	1.03118	1.03678	1.01368
			0.625	0.926973	0.804618	0.717823				0.625	0.823464	0.85046	0.879645
			0.3125	0.269798	0.371912	0.400349				0.3125	0.363327	0.235189	0.273845
			0.15625	0.275078	0.257206	0.0738721				0.15625	-0.0071743	0.187344	0.119177
			0.078125	-0.0372218	-0.139764	-0.226876				0.078125	-0.230386	-0.377638	-0.0212021
			0.039063	-0.0596384	-0.359102	-0.210989				0.039063	-0.159943	-0.348702	-0.211177
			0.019531	-0.109366	-0.0982618	0.0412487				0.019531	-0.40378	-0.081565	0.0412487
			0.009766	-0.120508	-0.267257	-0.181396				0.009766	-0.40967	-0.210081	-0.227788
			0.004883	0.0381154	0.0563617	-0.0493381				0.004883	-0.0689936	0.0635494	0.126416

## Sheet:  Fig. 1e
	MR6-26-2
		Triton X-100 Concentration	inhibitor Concentration (μM)	inhibition					Triton X-100 Concentration	inhibitor Concentration (μM)	inhibition
		0% (v/v)	20	1.07325	1.07473	1.05146			0.01% (v/v)	20	1.06615	1.07418	1.05963
			10	1.08752	1.07588	1.05005				10	1.07391	1.05928	1.06177
			5	1.09202	1.09462	1.05186				5	1.10094	1.10889	1.07171
			2.5	1.0671	1.04931	1.04288				2.5	1.08775	1.0785	1.06987
			1.25	0.986901	0.981224	0.96035				1.25	0.961368	0.967316	0.929644
			0.625	0.752742	0.511381	N/A				0.625	0.307303	0.343178	0.635805
			0.3125	0.270529	0.0785662	0.0417342				0.3125	0.209345	0.297084	0.185761
			0.15625	0.091032	0.139818	0.0115498				0.15625	-0.0566224	0.231464	0.110882
			0.078125	-0.1168	-0.210396	N/A				0.078125	-0.193784	-0.27007	-0.218111
			0.039063	-0.330896	-0.356275	N/A				0.039063	N/A	-0.306946	-0.349105
			0.019531	-0.155252	-0.114077	-0.291964				0.019531	-0.354324	-0.190999	-0.291964
			0.009766	-0.149409	-0.209496	-0.403782				0.009766	N/A	-0.178606	-0.221036
			0.004883	0.0227714	-0.12259	-0.127337				0.004883	0.0956188	-0.0107824	0.0196519

## Sheet:  Fig. 1f
	MR6-31-2
		Triton X-100 Concentration	inhibitor Concentration (μM)	inhibition					Triton X-100 Concentration	inhibitor Concentration (μM)	inhibition
		0% (v/v)	20	1.07604	1.06609	1.0359			0.01% (v/v)	20	1.01751	1.00851	1.00646
			10	1.07245	1.07126	1.02419				10	1.0079	1.00499	1.00715
			5	1.00325	0.975577	1.00104				5	0.820309	0.767207	0.851564
			2.5	0.815216	0.902842	0.980389				2.5	0.337057	0.269181	0.525981
			1.25	0.806673	0.53206	0.770843				1.25	0.323025	0.168386	0.331385
			0.625	0.410905	0.416686	0.298195				0.625	0.0491585	N/A	0.018603
			0.3125	0.153203	0.142944	-0.102368				0.3125	0.0199037	-0.0350823	0.00440867
			0.15625	-0.0499098	-0.0542671	-0.148176				0.15625	-0.210138	-0.341153	-0.138902
			0.078125	-0.140953	-0.0058955	0.129448				0.078125	-0.181189	-0.256825	-0.267354
			0.039063	-0.141837	-0.12522	N/A				0.039063	-0.230236	-0.167507	N/A
			0.019531	-0.274921	-0.124702	-0.0047551				0.019531	N/A	-0.293428	-0.0047551
			0.009766	-0.157763	0.208348	-0.0577515				0.009766	-0.25353	-0.189431	-0.125694
			0.004883	-0.120035	0.0457653	0.0838778				0.004883	-0.253416	-0.242962	-0.308394

## Sheet: Fig. 1g
	Ebselen
			Concentration (μM)	Inhibition
			100	1	1	1	1
			33.3333	1	0.987988	1	0.987988
			11.1111	0.903904	0.963964	0.951952	0.903904
			3.7037	0.315315	0.387387	0.435435	0.459459
			1.23457	0.111111	0.111111	0.039039	0.027027
			0.411523	0.195195	0.147147	0.015015	0.147147
	MR6-7-2
			Concentration (μM)	Inhibition (%)
			100	99.7498	99.7023	99.6365
			33.3333	99.9833	99.9821	99.9809
			11.1111	69.0333	68.0693	68.8818
			3.7037	26.6932	37.9126	28.8695
			1.23457	46.799	37.8269	42.2072
			0.411523	-0.13551	-7.11596	-4.93589
	MR6-17-1
			Concentration (μM)	Inhibition (%)
			100	99.989	99.8267	99.9155
			33.3333	99.9732	99.9903	99.9928
			11.1111	99.9917	99.9715	99.9887
			3.7037	99.9733	99.978	99.954
			1.23457	99.9921	99.9926	99.9926
			0.411523	-54.2312	-82.9383	-48.2111
	MR6-18-4
			Concentration (μM)	Inhibition (%)
			100	99.7882	99.791	99.7674
			33.3333	99.5751	99.4111	99.3568
			11.1111	79.2617	77.8005	75.1126
			3.7037	62.6353	55.6547	54.1488
			1.23457	19.4344	12.107	9.61966
			0.411523	14.8524		8.63916
	MR6-26-2
			Concentration (μM)	Inhibition (%)
			100	95.6415	96.2084	95.4859
			33.3333	92.943	93.9981	92.7535
			11.1111	59.5991	64.1124	66.1066
			3.7037	63.7774	65.868	68.5461
			1.23457	45.0279		42.7957
			0.411523	-14.7432	-25.8096	-16.5744
	MR6-31-2
			Concentration (μM)	Inhibition (%)
			100	86.1036	84.3185	86.8955
			33.3333	81.584	77.9218	79.0237
			11.1111	78.7468	78.2123	80.0026
			3.7037	69.5306	67.2108	64.4885
			1.23457	51.1124	50.351	50.0847
			0.411523	28.4983	15.5881	9.3428

## Sheet: supplementart Fig.1a
Ebselen
	inhibitor Concentration (μM)	Cell viability(%)
	100	1	1	1	1
	33.34	1	0.988	1	0.988
	11.12	0.9039	0.964	0.952	0.9039
	3.707	0.3153	0.387	0.4354	0.4595
	1.236	0.1111	0.1111	0.039	0.027
	0.411	0.1952	0.1471	0.015	0.1471

## Sheet: supplementart Fig.1b
MR6-7-2
	inhibitor Concentration (μM)	Cell viability(%)
	100	0.9975	0.99702	0.99636
	33.34	0.99983	0.99982	99..981%
	11.12	0.69033	0.68069	0.68882
	3.707	0.26693	0.37913	0.28869
	1.236	0.46799	0.37827	0.42207
	0.411	-0.00136	-0.07116	-0.04936

## Sheet: supplementart Fig.1c
MR6-18-4
	inhibitor Concentration (μM)	Cell viability(%)
	100	0.99788	0.99791	0.99767
	33.34	0.99575	0.99411	0.99357
	11.12	0.79262	0.77801	0.75113
	3.707	0.62635	0.55655	0.54149
	1.236	0.19434	0.12107	0.0962
	0.411	0.14852	N/A	0.08639

[truncated: 2 more sheets: supplementart Fig.1d, supplementart Fig.1e]
